# Supplementary material for: PEX3 promotes regenerative repair after myocardial injury in mice through facilitating plasma membrane localization of ITGB3
Source: Commun Biol. 2024 Jul 1;7:795. doi: 10.1038/s42003-024-06483-0 (PMC11217276; doi:10.1038/s42003-024-06483-0)
Supplement: Supplementary file 4 — Supplemental Dataset 1 [file 42003_2024_6483_MOESM4_ESM.xlsx]

## Sheet: Figure 1a
		P7/6dps			P7/6dpr
	Pex1	0.985512	0.861899	1.17729	0.758178	0.617277	0.904317
	Pex2	0.968324	0.41395	2.49477	2.1821	0.988699	2.83862
	Pex3	1.14914	1.04489	0.83283	3.32772	2.78265	3.63
	Pex5	0.960943	0.891083	1.16784	1.0938	0.864677	1.15205
	Pex6	1.00043	0.443665	2.253	2.00075	0.81304	2.60364
	Pex7	0.901143	1.0984	1.01029	2.01609	3.17664	1.72054
	Pex10	0.898711	1.04264	1.0672	2.27115	1.79205	0.9389
	Pex11	1.02662	1.3189	0.738553	1.84879	3.22813	1.32446
	Pex12	0.845798	0.662464	1.78472	3.92686	2.34756	2.97254
	Pex13	1.06619	0.572225	1.63907	2.81584	1.1966	2.80983
	Pex14	1.04695	1.04814	0.911282	2.22305	0.00180953	1.9273
	Pex19	1.08001	0.654353	1.41502	1.25098	0.899253	1.76092
	Pex26	0.908091	1.19525	0.92132	1.36249	2.28581	1.0426

## Sheet: Figure 1b
		PEX3 normalized to GAPDH
		P7/6dps	P7/6dpr
		0.923498	1.89152
		0.973595	1.8485
		1.10291	1.75768
		PEX12 normalized to GAPDH
		P7/6dps	P7/6dpr
		0.839357	1.26452
		1.00259	1.5795
		1.15806	1.38899

## Sheet: Figure 1c
		PEX3 normalized to GAPDH
		P56/6dps	P56/6dpi
		1.16339	0.57189
		0.988995	0.596778
		0.847615	0.501571

## Sheet: Figure 1d
	Pex3
E10.5_rep1	12.5635
E10.5_rep2	10.8603
E10.5_rep3	14.8098
E12.5_rep1	11.9334
E12.5_rep2	9.81176
E12.5_rep3	11.327
E14.5_rep1	15.553
E14.5_rep2	14.3417
E14.5_rep3	14.8923
E16.5_rep1	10.6895
E16.5_rep2	10.1085
E16.5_rep3	10.1461
E18.5_rep1	15.9551
E18.5_rep2	14.2023
E18.5_rep3	13.3397
P1_rep1	18.4896
P1_rep2	16.6865
P1_rep3	19.7439
X1W_rep1	15.2739
X1W_rep2	15.1467
X1W_rep3	15.1441
X2W_rep1	10.4951
X2W_rep2	11.6695
X2W_rep3	11.8254
X4W_rep1	9.03185
X4W_rep2	9.35183
X4W_rep3	8.94653
X8W_rep1	8.92634
X8W_rep2	8.7666
X8W_rep3	8.47342

## Sheet: Figure 2b
		Ki67(%)
		WT						Pex3-KO
	P1	11.6461	12.4077	12.6449	12.9735	12.3106	13.1935	11.6066	11.7504	12.3224	13.2859	12.2145	12.9851
	P3	8.96158	9.1001	8.57509	7.76402	9.02931	8.27394	7.04106	6.94433	7.11071	7.78657	8.96863	8.02452
	P7	3.94681	3.70672	3.81234	3.17213	3.46652	3.54001	1.5197	1.7099	1.40591	1.3487	1.22939	1.32459
	P14	1.27999	0.804101	1.21742	1.04429	0.908929	1.10337	0.417143	0.604859	0.53241	0.462768	0.714215	0.488407
	P28	1.12258	0.829973	1.00723	0.885599	0.985643	1.10353	0.374393	0.530399	0.45324	0.606203	0.505187	0.556386

## Sheet: Figure 2c
	pH3(%)
	WT						Pex3-KO
P1	2.72135	2.96394	2.04501	2.56222	2.30052	2.19527	2.50547	2.14342	2.85968	2.28098	2.58351	2.22976
P3	1.94088	1.4328	2.34087	2.14058	2.02706	2.13289	1.52994	1.46351	1.39524	1.99868	1.68031	1.32413
P7	1.02262	1.24473	1.09916	0.828482	0.97544	1.14992	0.660279	0.581506	0.404605	0.348308	0.463284	0.497759
P14	0.345643	0.244536	0.285615	0.220143	0.219127	0.272934	0.188971	0.121212	0.128802	0.165033	0.131148	0.103627
P28	0.274867	0.306274	0.248192	0.179387	0.21019	0.198004	0.112676	0.0956938	0.151515	0.15066	0.0819672	0.112994

## Sheet: Figure 2d
	Mono(%)
	WT						Pex3-KO
P1	91.9485	89.2564	92.3324	95.0071	94.7962	94.9581	95.0374	94.8449	95.0579	90.7924	91.1575	91.32
P3	90.047	85.5549	85.8261	86.2693	89.6254	88.5859	83.4773	84.3169	86.8221	84.8515	86.049	82.1571
P7	75.9642	77.5441	78.3135	74.9038	75.4149	72.8514	71.1294	72.0155	70.6012	74.1809	71.353	72.1103
P14	63.7105	63.2687	66.0405	66.4355	67.6539	68.2427	61.8492	62.7087	61.0323	61.5539	64.6488	62.5557
P28	66.5584	65.7161	64.7573	64.0587	62.085	61.3531	59.5084	60.4923	60.0333	59.1253	61.0168	63.6279
	Bi/Multi(%)
	WT						Pex3-KO
P1	8.05154	10.7436	7.66756	4.99294	5.2038	5.04193	4.96264	5.15508	4.94212	9.20762	8.84254	8.68005
P3	9.95296	14.4451	14.1739	13.7307	10.3746	11.4141	16.5227	15.6831	13.1779	15.1485	13.951	17.8429
P7	24.0358	22.4559	21.6865	25.0962	24.5851	27.1486	28.8706	27.9845	29.3988	25.8191	28.647	27.8897
P14	36.2895	36.7313	33.9595	33.5645	32.3461	31.7573	38.1508	37.2913	38.9677	38.4461	35.3512	37.4443
P28	33.4416	34.2839	35.2427	35.9413	37.915	38.6469	40.4916	39.5077	39.9667	40.8747	38.9832	36.3721

## Sheet: Figure 2e
	HW/BW (mg/g)
	WT						Pex3-KO
P1	6.10063	6.08434	6.25	6.21951	6.10778	6.21118	6.23457	6.20253	6.125	6.15854	6.08696	6.20482
P3	6.22449	6.46048	6.21528	6.16725	6.37931	6.19377	6.22222	6.19377	6.33898	6.40288	6.33218	6.34812
P7	6.5508	6.53005	6.49171	6.62953	6.60274	6.75978	6.61972	6.68508	6.50289	6.60221	6.63014	6.54391
P14	6.46739	6.49466	6.43494	6.55109	6.31193	6.39138	6.36008	6.38889	6.46707	6.50307	6.47638	6.53101
P28	6.31029	6.54352	6.49289	6.44696	6.69969	6.49204	6.61822	6.48389	6.37921	6.45051	6.41708	6.49917

## Sheet: Figure 2f
	WGA(um2)
	WT	Pex3-KO
	227.793	249.268
	220.672	242.945
	225.602	249.819
	231.959	218.118
	231.705	226.638
	225.26	234.638
	247.195	242.932
	217.72	243.992
	223.624	232.214
	220.371	248.176
	248.865	222.851
	233.18	228.77
	219.01	223.682
	236.553	241.152
	226.868	246.06
	240.049	212.336
	227.298	218.391
	242.204	214.916
	226.189	224.167
	247.244	236.912
	227.66	247.009
	231.224	223.422

## Sheet: Figure 2g
	Mono-nucleus(%)			Bi/Multi-nucleus(%)
	WT	Pex3-KO		WT	Pex3-KO
	31.5789	12.5		68.4211	87.5
	27.2727	11.1111		72.7273	88.8889
	31.25	16.6667		68.75	83.3333
	28.5714	14.2857		71.4286	85.7143
	30.7692	13.6364		69.2308	86.3636
	26.6667	12.5		73.3333	87.5
	26.6667	13.3333		73.3333	86.6667
	33.3333	14.2857		66.6667	85.7143
	26.6667	13.7931		73.3333	86.2069
	31.5789	14.2857		68.4211	85.7143
	22.2222	13.0435		77.7778	86.9565
	37.5	17.6471		62.5	82.3529
	13.8889	16.6667		86.1111	83.3333
	19.0476	14.2857		80.9524	85.7143
	12.6984	14.2857		87.3016	85.7143
	20	14.2857		80	85.7143
	13.3333	15.3846		86.6667	84.6154
	23.8095	13.0435		76.1905	86.9565
	21.6216	12		78.3784	88
	23.3333	12		76.6667	88
	21.4286	11.1111		78.5714	88.8889
	19.0476	17.6471		80.9524	82.3529
	25.8065			74.1935
	20			80

[truncated: 120 more sheets: Figure 2h, Figure 2i, Figure 3a, Figure 3b, Figure 3c, Figure 3d, Figure 3e, Figure 3f, Figure 3g, Figure 3h, Figure 3i, Figure 3j, Figure 4b, Figure 4c, Figure 4d, Figure 4e, Figure 4f, Figure 4g, Figure 4h, Figure 4i …]
